# Supplementary material for: Predicting Factors Associated with Extended Hospital Stay After Postoperative ICU Admission in Hip Fracture Patients Using Statistical and Machine Learning Methods: A Retrospective Single-Center Study
Source: Healthcare (Basel). 2025 Oct 2;13(19):2507. doi: 10.3390/healthcare13192507 (PMC12524269; doi:10.3390/healthcare13192507)
Supplement: Supplementary file 1 [file healthcare-13-02507-s001.zip]

Archive with 1 entries (1 files):
- healthcare-3858287-supplementary.pdf
